# Supplementary material for: Human Liver Macrophage Subsets Defined by CD32
Source: Front Immunol. 2020 Sep 23;11:2108. doi: 10.3389/fimmu.2020.02108 (PMC7546764; doi:10.3389/fimmu.2020.02108)
Supplement: Supplementary file 3 [file Data_Sheet_1.zip]

Archive with 11 entries (10 files):
- FigureS1_revised.tiff
- __MACOSX/
- __MACOSX/._FigureS1_revised.tiff
- FigureS2_revised.tiff
- __MACOSX/._FigureS2_revised.tiff
- FigureS3_revised.tiff
- __MACOSX/._FigureS3_revised.tiff
- FigureS4_revised.tiff
- __MACOSX/._FigureS4_revised.tiff
- FigureS5_revised.tiff
- __MACOSX/._FigureS5_revised.tiff
